# Supplementary material for: Platelets regulate neural and oligodendroglial progenitors when infiltrating the brain parenchyma
Source: Commun Biol. 2025 Nov 24;8:1640. doi: 10.1038/s42003-025-09028-1 (PMC12644571; doi:10.1038/s42003-025-09028-1)
Supplement: Supplementary file 4 — Supplementary Data 1 [file 42003_2025_9028_MOESM4_ESM.xlsx]

## Sheet: Fig1F
			NORMALIZED PER noPLTs
			DAPI 3d -GFs
			no PLTs	1:40	1:75	1:400	1:1200	1:75 medium
		sample1	1	0.803228		1.10275	1.14713
		sample2	1	0.575		0.524167	0.755833
		sample3	1	0.81979		1.08176	1.07229
		sample4	1	1.21639		0.811656	0.61333
		sample5	1	0.712852		0.814543	0.681966
		sample8	1		0.187854
		sample12	1		0.724374
		sample14	1		0.961538
		m32	1		1.14941			0.761741
		m33	1		0.94753			0.45713
		m34	1		0.60506			0.483013
		m3	1					0.904037
		m2	1					0.954559
		m1	1					0.943347
		3'	1		1.19426
		4'	1		0.897321
		1'	1		2.94359
		sample 1'	1		0.875305
		sample 4'	1		0.710729
		average	1	0.825452	1.01791	0.866975	0.854109	0.750638
		SEM		0.10695	0.209753	0.106078	0.107408	0.093121

## Sheet: Fig1G
			NORMALIZED PER noPLTs
			%Sox2+
			no PLTs	1:40	1:75	1:400	1:1200	1:75 medium
		sample 5	1	1.02808		1.02911	1.04241
			1	1.01374		1.04696	1.05929
			1	1.02878		1.02673	1.01032
		sample 8	1		1.0485
		m32	1		1.00204			0.999549
		m33	1		1.00196			1.01627
		m34	1		1.02984			1.05149
		m3' P9	1					0.998161
		m2'P8	1		0.992676			1.00932
		m1'P12	1					1.01223
		m 3'	1
		m 4'	1		1.2064
		m 1'	1		1.19407
		average	1	1.02353	1.06793	1.03427	1.03734	1.0145
		sem	0	0.00268387	0.0292322	0.00349617	0.00786585	0.00870434

## Sheet: Fig1K&L
			NORMALIZED PER noPLTs
			%Ki67+							%Ki67+
			no PLTs	1:40	1:75	1:400	1:1200				no PLTs 1d+GFs	no PLTs 3d+GFs	noPLTs 3d-GFs	PLTs 3d-GFs
		sample 1	1	0.626678		0.248772	2.08011			sample1	0.146393	0.171429	0.021519	0.0447619
		sample 2	1	0.270531		0.381558	5.93899			sample2			0.0375	0.222712
		sample 3	1	0.0574342		1.56639	3.80569			sample3	0.204559	0.0820896	0.0183276	0.0697492
		sample 4	1	0.301927		0.925629	2.40511			sample4	0.211964	0.210356	0.0379902	0.0913706
		m32	1		1.21248								0.0096463
		m33	1		0.287358								0.0074438
		m34	1		0.482247								0.00605144
		average	1	0.314143	0.660694	0.780587	3.55748			average	0.187639	0.154625	0.0288342	0.107148
		SEM	0	0.117484	0.281569	0.300079	0.877676			SEM	0.0179556	0.0328818	0.0051039	0.0396807

## Sheet: Fig1P&Q
		%MBP+ area						CC1+ cells			MBP+ cells
		noPLTs	1:1000	1:3000				noPLTs	1:3000		noPLTs	1:3000
		1.45	1.72	4.02				7.44	24.98		3.89	11.55
		0.78	1.35	1.87				8.62	12.44		4.03	6.62
		0.93	0.42	1.23				10.27	13.29		6.98	6.96
		0.44	2.49	3.65				6.68	17.09		3.91	7.13
	average	0.9	1.495	2.6925				8.2525	16.95		4.7025	8.065
	SEM	0.21004	0.429855	0.676663				0.781999	2.86118		0.759796	1.16649

## Sheet: Fig3D&E
			Cell density
		samples NSCs	NSCs _ no PLTS	NSCs PLTS + PKH26	NSCs PLTS
		m32 P9	41.4667	44.1333	34.2
		m33 P7	110.9	104.1	81.5
		m33 P7 (2)	75.3333	63.7333	62.3333
		m34 P7	135.1	113.2	64.5
		m34 P7 (2)	130.267	103.067	68.5333
		AVERAGE	98.6133	85.6467	62.2133
		SEM	17.7368	13.4289	7.75212
			%Sox2+
		samples NSCs	NSCs _ no PLTS	NSCs PLTS + PKH26	NSCs PLTS
		m32 P9	0.984618	0.987977	0.994534
		m33 P7	0.960171	0.981627	0.980466
		m33 P7 (2)	0.96815	0.990637	0.976693
		m34 P7	0.942558	0.967769	0.971252
		m34 P7 (2)	0.940196	0.981669	0.979736
		AVERAGE	0.959139	0.981936	0.980536
		SEM	0.00826196	0.00395641	0.00385708

## Sheet: Sup Fig 1H
		Platelet activation
		only PLTs						NSCs and PLTs
		%CD41CD62P/ CD41						%CD41CD62P/ CD41
		1:75	1:400	1:1200				1:75	1:400	1:1200
	sample 1	0.2455	0.233	0.244			sample 1	0.082	0.089	0.134
	sample 2	0.272	0.227667	0.26			sample 2	0.086	0.0655	0.0895
	sample 3	0.370312	0.203	0.203			sample 3	0.05	0.092	0.125
	average	0.295938	0.221222	0.235667			average	0.0726667	0.0821667	0.116167
	SEM	0.0379662	0.00924028	0.0169738			SEM	0.011392	0.00837821	0.0135841

## Sheet: Sup Fig 1I
				only Plateles for 1day
				+GFs								-GFs
				(1:4)	(1:40)	(1:400)	(1:1200)	(1:2400)	(1:3600)			(1:4)	(1:40)	(1:400)	(1:1200)	(1:2400)	(1:3600)
				0	0.0196667	0.472	0.916	1.356	1.84			0	0.381	0.544	1.112	1.496	2.016
				0	0.0156667	0.467	0.98	1.36	2.012			0	0.37	0.547	1.07	1.585	2.013
				0	0.0226667	0.476	1.07	1.625	1.983			0	0.387	0.554	1.019	1.556	2.059
			average	0	0.0193333	0.471667	0.988667	1.447	1.945			0	0.379333	0.548333	1.067	1.54567	2.02933
			SEM	0	0.00202759	0.00260342	0.0446667	0.0890075	0.0531633			0	0.00497773	0.00296273	0.0268887	0.0262064	0.0148586
				only Plateles for 3days
				+GFs								-GFs
				(1:4)	(1:40)	(1:400)	(1:1200)	(1:2400)	(1:3600)			(1:4)	(1:40)	(1:400)	(1:1200)	(1:2400)	(1:3600)
				0	0	0.00516667	0.174167	0.422167	0.584167			0	0.0111667	0.00816667	0.202167	0.440167	0.672167
				0	0	0.000166667	0.154167	0.404167	0.529167			0	0.00216667	-0.000833333	0.175167	0.443167	0.641167
				0	0	0.0191667	0.154167	0.433167	0.534167			0	0.0141667	0.00316667	0.162167	0.462167	0.683167
			average	0	0	0.00816667	0.160833	0.419833	0.549167			0	0.379333	0.548333	1.067	1.54567	2.02933
			SEM	0	0	0.00568624	0.00666667	0.00845248	0.0175594			0	0.00497773	0.00296273	0.0268887	0.0262064	0.0148586
				only Plateles for 5days
				+GFs								-GFs
				(1:4)	(1:40)	(1:400)	(1:1200)	(1:2400)	(1:3600)			(1:4)	(1:40)	(1:400)	(1:1200)	(1:2400)	(1:3600)
				0	0.0106667	0.000666667	0.0296667	0.0336667	0.0736667			0	0.0126667	-0.00433333	0.0166667	0.0196667	0.0446667
				0	-0.00433333	0.0146667	0.0116667	0.0436667	0.0416667			0	0.0126667	0.00366667	-0.00133333	0.0326667	0.0276667
				0	0.00766667	0.0116667	0.0146667	0.0376667	0.0466667			0	0.0206667	0.00166667	0.0106667	0.0256667	0.0416667
			average	0	0.00466667	0.009	0.0186667	0.0383333	0.054			0	0.379333	0.548333	1.067	1.54567	2.02933
			SEM	0	0.00458258	0.00425572	0.00556776	0.00290593	0.0099387			0	0.00497773	0.00296273	0.0268887	0.0262064	0.0148586

## Sheet: Sup Fig2A
			NORMALIZED PER noPLTs
			%PCNA+
			no PLTs	1:40	1:75	1:400	1:1200
			1	2.78232		1.42315	6.93917
			1	1.11899		1.01234	1.54603
			1		3.1533
			1		2.97261
			1		0.725827
			1		0.838703
		avergae	1	1.95066	1.92261	1.21775	4.2426
		sem		0.831662	0.659813	0.205406	2.69657

## Sheet: Sup Fig2B
			3days -GFs
				%Dcx normalized
				no PLTs	1:40	1:75	1:400	1:1200	1:75 medium
			sample 5	1	1.40338		1.12354	1.8261
				1	1.00255		1.20892	2.36008
				1	1.48062		0.937729	0.698309
		MARIA PKH26 exp	m32	1		1.24814
			m33	1
			m34	1		0.955364
		MARIA conditioned medium	m3' P9	1					0.838007
			m2'P8	1					1.55196
			m1'P12	1					0.983261
			m32	1					0.626448
			m33	1					0.282952
			m34	1					0.190541
		MARIA 2D FIELDS	3'	1		0.46892
			4'	1		1.07179
			1'	1		0.786569
		KONSTANTINA	1'	1
			4'
		MARIA NOUSIA	1'	1		1.41804
			4'	1		1.89502
			average	1	1.29552	1.12055	1.09006	1.62816	0.745528
			SEM		0.747966	0.423528	0.629349	0.94002	0.304361

## Sheet: Sup Fig2D&E
			DIFFERENTIATION							DIFFERENTIATION
			NORMALIZED PER noPLTs							NORMALIZED PER noPLTs
			%Olig2+							%Olig2+
			no PLTs	1:40	1:75	1:400	1:1200			no PLTs	1:40	1:400	1:1200
		sample 1	1	0.936809		0.724007	0.907732		sample 4	1	1.02356	1.4878	1.8151
		sample 3	1	1.12892		1.07936	1.16747		sample 8	1	0.768832	0.651716	1.45776
		sample 4	1	0.819581		0.944199	1.0488		sample 12	1	1.86268	1.5109	3.92396
		sample 8	1		0.986554
		sample 5	1	0.538813		1.60124	1.23919
		sample 14	1		1.3506
		sample 12	1		0.56408
		sample1'	1		1.55342
		sample4'	1		1.0522
		avergae	1	0.85603	1.10137	1.0872	1.0908		avergae	1	1.21836	1.21681	2.39894
		sem		0.123473	0.16893	0.186338	0.0725567		sem

[truncated: 4 more sheets: Sup Fig5A&B, Sup Fig5G, Sup Fig5H, Sup Fig5C&D]
