# Supplementary material for: Platelets regulate neural and oligodendroglial progenitors when infiltrating the brain parenchyma
Source: Commun Biol. 2025 Nov 24;8:1640. doi: 10.1038/s42003-025-09028-1 (PMC12644571; doi:10.1038/s42003-025-09028-1)
Supplement: Supplementary file 5 — Supplementary Data 2 [file 42003_2025_9028_MOESM5_ESM.xlsx]

## Sheet: Figure 3J
		SEZ
			DMEM side				average	SEM		Platelets side				average	SEM
		PCNA	908.014	418.939	2039.57	454.899	955.356	378.15		449.138	708.991	2841.77		1333.3	757.957
		Sox2	432.956	663.447	748.292	319.632	541.082	99.4319		1294.89	613.594	1860.87		1256.45	360.571
		Sox2/PCNA	278.216	201.154	423.76	154.906	264.509	58.861		420.633	213.645	955.381		529.886	220.979

## Sheet: Figure 3M
			STRIATUM
				DMEM side				average	SEM		Platelets side				average	SEM
			PCNA	19	120	225.5	104	117.125	42.3814		152	200.75	174.5	209.75	184.25	13.0946
			Sox2	29.75	28.5	53.5	52	40.9375	6.83159		73	62	90.5	71.75	74.3125	5.9296
			Sox2/PCNA	3	17.5	35.25	8.5	16.0625	7.05955		28.5	38.5	58	38.75	40.9375	6.16811
			Olig2	39	86	93	51	67.25	13.1553		69.5	47	75.2	46.6667	59.5917	7.45766
			Olig2/PCNA	0	1	6.25	2.83333	2.52083	1.37453		7.5	1.5	6.6	3.33333	4.73333	1.40099
			GFAP/PCNA	0	1.5	0.25	0.666667	0.604167	0.328744		1.5	0.5	1.4	1	1.1	0.227303

## Sheet: Figure 4D
	%CD41 length / total length (lminin)
	ipsilateral SEZ		contralateral SEZ
	Wild type	Nbeal2-KO	Wild type	Nbeal2-KO
	0.25259	0.139967	0	0.198485
	0.406674	0.195956	0.235692	0.10254
	0.137409	0.167796	0.0997089	0.142857
	0.190612	0.207199	0.10404	0.108582
average	0.246821	0.17773	0.10986	0.138116
SEM	0.05825	0.0150702	0.048339	0.021994

## Sheet: Figure 4M
			PLP ipsi/contra
			Wild Type					Nbeal2-KO					Depleted
		7dpl	68.45	5.23	6	26.56	20.9462	58.87	6.22	4	23.03	17.9315	62.47	7.89	4	24.7867	18.8751
		14dpl	39.67	12.72	6	19.4633	10.2879	38.12	11.59	4	17.9033	10.3431
						average	SEM				average	SEM				average	SEM

## Sheet: Figure 5B
			Cell Density
			Wild Type													Nbeal2-KO											Depleted
		contralateral	11016.6	12571.8	13261	14906.3	13589.8	11406.7	15223.5	10728.5	11152.8	11558.1	11874.2	12480.8	472.941	15892.1	6040.81	10488.3	13075.8	8265.44	16461.8	11725.5	11398.7	12257.3	11734	1104.43	11135	11223.5	11515.9	10324.3	11049.7	255.113
		5dpl	8336.08	10963.4										9649.73	1313.65	12535.9	11133.2	7825.05							10498	1396.48
		7dpl	13788.8	12358.6	12855.4	7715.91	9738.15	9472.94	8109.89					10577.1	911.25	12714.8	10318.1	18081.4							13704.8	2295.07	6781.32	9391.56	8211.63	4572.24	7239.19	1036.85
		14dpl	13176.8	12568.5										12872.7	304.11	12422.6	9754.12	12003.3							11393.4	828.505
														average	SEM										average	SEM					average	SEM

## Sheet: Figure 5C
			%PCNA
			Wild Type													Nbeal2-KO											Depleted
		contralateral	17.6528	10.216	13.9612	12.7325	16.2393	10.6021	13.9431	29.6365	24.0944	21.9578	32.063	18.4635	2.26169	12.7749	21.3481	18.8353	15.407	13.054	13.503	14.469	13.9246	15.2213	15.393	0.959242	20.9224	23.0159	28.389	30.514	25.7103	2.24415
		5dpl	25.4401	28.4954										26.9677	1.52765	20.6058	24.4571	28.5237							24.5289	2.28599
		7dpl	13.919	20.815	15.2868									16.6736	2.108	13.919	20.815	15.2868							16.6736	2.108	21.8592	14.4932	22.0036	18.2683	19.1561	1.77823
		14dpl	7.55156	20.7928										14.1722	6.6206	11.1812	9.7817	19.1592							13.3741	2.92067
														average	SEM										average	SEM					average	SEM

## Sheet: Figure 5D
			%Olig2
			Wild Type													Nbeal2-KO											Depleted
		contralateral	2.09327	0.965851	3.39184	3.23965	3.45239	1.30231	1.54901	3.76523	5.87558	2.84835	0.513845	4.60209	4.90939	1.26906	2.53217	3.84646	3.18554	3.57751	2.95304	2.45492	4.37203	1.70735	3.21905	0.354668	5.04635	7.05696	5.1912	9.36619	6.66518	1.01004
		5dpl	4.20678	4.5271								4.36694	0.160159	10.8625		5.31056	3.44838	8.20152	6.8027						6.92513	1.26177
		7dpl	4.19885	4.23182	3.24955	5.04898	1.771	6.83225	6.88858			4.603	0.699412	8.41785		4.57157	1.09956	2.7769	16.3093						6.63504	2.70697	10.8625	6.8027	8.41785	16.3093	10.5981	2.07858
		14dpl	0.712915	2.46109								1.587	0.87409			2.47525	3.65382	2.79225							2.97377	0.352123
												average	SEM												average	SEM					average	SEM

## Sheet: Figure 5E
			%Dcx
			Wild Type													Nbeal2-KO													Depleted
		contralateral	28.1158	34.9009	21.1164	26.7104	22.8074	24.8313	36.8472	42.779	44.5969	31.4117	2.88935	30.0237	26.3446	24.639	7.20623	8.16034	25.1081	28.878	35.5412	38.0223	43.1227	30.1367	27.0282	28.6625	27.1441	2.81445	5.04635	7.05696	5.1912	9.36619	6.66518	1.01004
		5dpl	18.8752	35.6071								27.2411	8.36593	22.7125	25.3935	18.4027											22.1696	2.03626
		7dpl	27.5973	22.4437	19.5767							23.2059	2.34649	15.93	16.5406	36.9253	28.2452	46.4487	35.1099	18.4086							28.2298	4.47015	10.8625	6.8027	8.41785	16.3093	10.5981	2.07858
		14dpl	45.1109	33.3627								39.2368	5.87411	24.4664	22.9012	32.0817											26.4831	2.83553
												average	SEM														average	SEM					average	SEM

## Sheet: Figure 5G
			Cell Density
			Wild Type													Nbeal2-KO											Depleted
		contralateral	2253.84	2179.3		2538.41	2189.48	2190.72	2388.51	1685.4	1940.79	1569.46		2103.99	105.422	2297.92	1942.22	2069.23	3066.51	2678.64	2522.17	1685.25	1731.07		2249.13	171.258	1911.84	2014.21	11515.9	10324.3	6441.58	2597.19
		5dpl	2915.67	3032.45										2974.06	58.3862	3349.64	3705.01	2634.41							3229.69	314.822
		7dpl	4032.15	4309.71	4535.9	5139.97	5552.55	3378.81	3102.74					4293.12	333.938	4469.04	5180.7	5212.51	4307.02	4821.21					4798.09	182.77	5020.62	5861.68	8211.63	4572.24	5916.54	810.364
														average	SEM										average	SEM					average	SEM

## Sheet: Figure 5H
			%PCNA
			Wild Type														Nbeal2-KO								Depleted
		contralateral	9.42103	7.12406	2.39939	0.49095	1.34508	0.263158	3.75938	3.86198	1.04978		3.30165	1.05031	4.37174	2.09123	5.71091	2.29662	1.62966	0.401032	0.961538	2.28988	2.46908	0.58079	0.260417	0.60241	11515.9	10324.3	5460.28	3161.62
		5dpl	54.6569	43.3913	7.74087	5.2667	16.5433						25.5198	9.93785	32.4631	35.9965	55.2897	13.9105	10.151	17.4322			27.5405	6.35982
		7dpl	7.74087	13.9105	17.7706	7.50625	20.3629	32.9258	43.9961	17.7706	10.0962	27.9552	20.0035	3.73838	5.2667	10.151	10.0962	7.50625		27.551	16.5433	17.4322	13.5067	2.66752	27.9552	27.551	8211.63	4572.24	3209.84	1981.7
													average	SEM									average	SEM					average	SEM

[truncated: 3 more sheets: Figure 5I, Figure 5J, Figure 5K]
